# Supplementary material for: The Evolution of Fluoroquinolone Resistance in Salmonella under Exposure to Sub-Inhibitory Concentration of Enrofloxacin
Source: Int J Mol Sci. 2021 Nov 11;22(22):12218. doi: 10.3390/ijms222212218 (PMC8619427; doi:10.3390/ijms222212218)
Supplement: Supplementary file 1 [file ijms-22-12218-s001.zip]

Archive with 1 entries (1 files):
- ijms-1432031-supplementary.pdf
